# Supplementary material for: Setting a baseline for global urban virome surveillance in sewage
Source: Sci Rep. 2020 Aug 13;10:13748. doi: 10.1038/s41598-020-69869-0 (PMC7426863; doi:10.1038/s41598-020-69869-0)
Supplement: Supplementary file 1 — Supplementary file1 [file 41598_2020_69869_MOESM1_ESM.xlsx]

## Sheet: Title Page
Setting a baseline for global urban virome surveillance in sewage
David F. Nieuwenhuijse1*, Bas B. Oude Munnink1*, My V. T. Phan1*, the Global Sewage Surveillance project consortium, Patrick Munk2, Shweta Venkatakrishnan1, Frank M. Aarestrup2, Matthew Cotten1, Marion P. G. Koopmans1
1 Viroscience Department, Erasmus Medical Center, The Netherlands
2 National Food Institute, Technical University of Denmark, Denmark
*: These authors contributed equally to this work

## Sheet: Supplementary file1
Batch nr	Sample ID	Country	Continent	city	site	site.characteristic	site.geography	site.farming	site.slaughterhouse	site.industry	site.hospital	site.other	site.size.km.sq	latitude	longitude	demography	demography.class	sample.name	sample.date	velocity.rank	velocity	velocity.comment	viscosity.rank	temp.yesterday	temp.today	temp.sample	weather	transport.time	transport.temp	storage.temp	season	season.type	season.comment	shipping.date
4	ALB.17	Albania	Europe	Tirana	Yzberisht	The sampling site is a stream (naturally made)(Natural stream where are drainaged the sewage of city )	Tirana city	Yes	Yes	No	Yes		41.8	41.3404	19.7716	800000	All	Albania/Tirana/Artan Bego/001/01/02/16	2016-02-01	4			5	11.5	11	12	Sunny	50	12	-73	Winter	Wet season	wet season but it was a period of 2 weeks that has no rain or snowing in mountains	2016-02-03
11	AUS.18	Australia	Oceania	Canberra	Lower Molongolo Water Quality Control Plant	The sampling site is a waste water treatment plant	All of City of Canberra	No	No	Yes	Yes		814	-35.2464	148.97	381000	Middle class	Sample 1	2016-02-04	5			5	20.9	19.3	22	Rainy - showers	20	4	-80	Summer		Not applicable. Same rain fall all year around ~ 600mm/year or 50 mm/month
10	AUS.18a	Australia	Oceania	Melbourne	Western Treatment Plant	The sampling site is a waste water treatment plant	Services all Central, Northern and Western suburbs of Melbourne (~1.6 million people)	No	Yes	Yes	Yes		5000	-37.9768	144.638	1600000	All	Sample 1, Melbourne	2016-02-08	4			5	28	23.8		Partly cloudy	60	4	-80	Summer			2016-02-16
3	AUS.70	Austria	Europe	Vienna	Ebswien Hauptkläranlage Ges.m.b.H, Main sewage treatment plant of the city of Vienna	The sampling site is a waste water treatment plant	City of Vienna	No	No	Yes	Yes		414.6	48.174	16.4632	1797337	All	No. 1 Vienna	2016-02-04	3			5	10	7	13.1	Cloudy	30	18	-80	Winter		Austria does not have such seasons	2016-02-08
1	BGR.66	Bulgaria	Europe	Sofia	Wastewater Treatment Plant - Kubratovo	The sampling site is a waste water treatment plant	Sofia District	Yes	Yes	Yes	Yes			42.7507	23.3648	2000000	All	1	2016-02-04	4			5	12	5		Rainy - showers	20	4	-70	Winter	Wet season		2016-02-11
2	BRA.53	Brazil	South America	Belo Horizonte	ETE Arrudas	The sampling site is a waste water treatment plant	Novo Horizonte	No	No	No	Yes			-19.8957	-43.8791	500000	lower class	Belo Horizonte ETE Arrudas - Copasa Feb 16th, 2016	2016-02-16	5			5			27	Sunny	20	4	-70	Summer	Wet season
6	BRA.53a	Brazil	South America	Belém	Belém - Sideral	The sampling site is a waste water treatment plant	City of Belém, Sideral Regional	No	No	No	Yes	Domestic/Business		-1.35673	-48.4454	500000	lower class	Belém Sample 1	2016-02-15	1			5	27	28	29	Partly cloudy	25	4	-80	Summer	Wet season	It rains considerably in the region at this time of the year
4	BWA.19	Botswana	Africa	Gaborone	Gaborone Wastewater Treatment Plant	The sampling site is a waste water treatment plant	South East District	Yes	Yes	Yes	Yes		169	-24.6119	25.9647	231592	All	INF 1	2016-01-25	4			5		32		Partly cloudy	180	4	-80	Summer	Dry season		2016-02-25
6	CAN.22	Canada	North America	Regina	Regina Waste Water Treatment Plant	The sampling site is a waste water treatment plant	Province of Saskatchewan Canada	No	No	Yes	Yes		900 kms of water mains	50.4708	-104.744	220000	All	Regina WWTP	2016-01-26	4			5	-6	-5.6		Cloudy	30	4	-80	Winter	Dry season		2016-02-11
2	CAN.22a	Canada	North America	Calgary	Bonnybrook	The sampling site is a waste water treatment plant	Calgary Alberta Canada	No		No	Yes		data unavailable at this time- working on it.	51.0131	-114.025	900000	All	Calgary Sample 1	2016-02-01	5			4	-2	-4		Snowy	2880	4	-80	Winter	Dry season		2016-02-11
4	CAN.22b	Canada	North America	Toronto	Humber Treatment Plant	The sampling site is a waste water treatment plant	Toronto, Canada- Province of Ontario	No		Yes	Yes		unavailable at this time but- rated capacity of 473,000 m3 per day.	43.6336	-79.4794	685000	All	Toronto/Humber Sample 1	2016-02-01	5	5.47454		4	5.7	4		Cloudy		4	-80	Winter	Wet season		2016-02-11
8	CAN.22c	Canada	North America	Ottawa	Ottawa Treatment Plant/ Robert O. Pickard Environmental Centre	The sampling site is a waste water treatment plant	Ottawa- city within the province of Ontario	No	No	Yes	Yes		2767	45.462	-75.5909	650000	All	Ottawa Sample 1	2016-01-26	5	4.09722		4	-4	-0.7		Cloudy		4	-80	Winter	Wet season		2016-02-11
10	CHE.67	Switzerland	Europe	Bern	ara region bern ag	The sampling site is a waste water treatment plant	Bern and 11 other surrounding villages	Yes	Yes	Yes	Yes		193	46.9722	7.4285	225000	Upper and middle class	Sample 001	2016-01-27	5	0.5		5	2.1	3.8	14.2	Snowy	30	-20	-70	Winter	Wet season		2016-02-01
11	CHN.64	China	Asia	Guangzhou	Guangzhou LieDe sewage treatment plant	The sampling site is a waste water treatment plant	the central city area of Tianhe district and Yuexiu district	No	No	No	Yes	Shopping centre	228	23.1114	113.352	2960000	Middle class	1	2016-01-28	5			5	11	13	13	Rainy - all day rain	30	13	-70	Winter	Wet season		2016-03-04
1	CIV.13	Côte d'Ivoire	Africa	Abidjan	Bay of Cocody	The sampling site is an open sewer line (man-made)	Abidjan district	Yes	Yes	No	Yes		286	5.34047	-4.01564	2000000	All	Sample 1	2016-01-25	2			4			28	Sunny	15	5	-80		Dry season		2016-02-05
1	COL.2	Colombia	South America	Bogota	RIO BOGOTA, CHUSACA, CUNDINAMARCA	The sampling site is a river (naturally made)	BOGOTA 4 AFLUENTES (FLOWING) of 4 secundary rivers: Tunjuelo, Torca, Fucha y Salitre https://en.wikipedia.org/wiki/Bogot%C3%A1_River	Yes	Yes	Yes	Yes		1895	4.54477	-74.2583	9800000	All	1	2016-01-27	3			4	20.5	21.8	10.3	Sunny	90	6	-88	Summer	Dry season	Dry season, Highest temperature ever in Bogota was the first day of sampling	2016-02-01
5	CZE.23	Czech Republic	Europe	Prague	Prague Bubene? - Pražské vodovody a kanalizace	The sampling site is a waste water treatment plant	Prague - the capital city of the CR	No	No	Yes	Yes	Zoo	470	50.1138	14.4001	1260000	All	1	2016-02-01	4			4	8	11	15.7	Rainy - showers	150	9	-75	Winter	Wet season	not wet and not dry (mediate)	2016-02-08
10	DEU.27	Germany	Europe	Berlin	Klaerwerk Ruhleben	The sampling site is a waste water treatment plant	Berlin city	No	No	Yes	Yes			52.5316	13.2322	1000000	Middle class	Global Sewage RKI Berlin 1	2016-02-08	sample was taken from water tap			4				Rainy - showers	90		-80	Winter	Wet season		2016-02-16
3	DNK.71_RA	Denmark	Europe	Copenhagen, Hvidovre/Avedøre		The sampling site is a waste water treatment plant										235000			2016-03-02	5			5	6	4			60	-20	10
7	DNK.71_RD	Denmark	Europe	Copenhagen, Valby		The sampling site is a waste water treatment plant										230000			2016-03-02	5			5	6	4			60	-20	10
8	DNK.71_RL	Denmark	Europe	Copenhagen		The sampling site is a waste water treatment plant										535000			2016-03-02	5			5	6	4			60	-20	10
1	ECU.14	Ecuador	South America	Quito	Machangara River (cumbaya)	The sampling site is a river (naturally made)	Area 1, 2 y 3 Distrito metropolitano de Quito	Yes	Yes	Yes	Yes			-0.209167	-78.4767	1200000	All	Quito1	2016-02-01	3			5	20	24	12	Partly cloudy	30	15	-80	Winter	Dry season
7	ECU.14a	Ecuador	South America	San Cristobal Island, Galápagos	Planta de tratamiento de Aguas Residuales (San Cristobal)	The sampling site is a waste water treatment plant	7.475 habitants	Yes	No	No	Yes	Cultural Heritage		-0.907928	-89.603	7475	Middle and lower class	San Cristobal 001	2016-02-06	2			3	29	28	31	Sunny	30	28	-80	Summer	Dry season		2016-02-23
3	ESP.75	Spain	Europe	Barcelona	EDAR Besós	The sampling site is a waste water treatment plant	It covers 8 pumping stations in Badalona (1), Montgat (3) ,Sant Adrià del Besòs (2) and Barcelona (2; this covers 65% of Barcelona not the whole city).	No	Yes	Yes	Yes		60	41.4098	2.22283	2800000	Middle and lower class	1	2016-02-10	3	3.7037		4	15	14.5	14	Partly cloudy	40	10	-75	Winter	Wet season	Seasons in Barcelona cannot be strictly split in wet or dry. But this winter is being particularly dry.	2016-03-08
7	ETH.24	Ethiopia	Africa	Addis Ababa	Kaliti	The sampling site is a waste water treatment plant (At the gate of waste water treatment plant)	Kality subcity	No	No	No	Yes		Not known, but the line travels over 10Km from North to south part of Addis Ababa	8.91992	38.7556	250000	All	1	2016-02-01	3			3	26	27	22	Cloudy	30	4	-80		Dry season		2016-02-11
4	FIN.25	Finland	Europe	Helsinki	Viikinmäki waste water plant (https://www.hsy.fi/en/experts/water-services/wastewater-treatment-plants/viikinmaki/Pages/default.aspx)	The sampling site is a waste water treatment plant	Cities: Helsinki, (part of) Vantaa, Kerava, Tuusula, Järvenpää and Sipoo	No	No	Yes	Yes	Domestic	75	60.2254	24.994	800000	All	Finland-Helsinki-Annamari-Heikinheimo-Sample001	2016-01-26	4	3.73		4	-1	-1	11.5	Snowy	60	6	-80	Winter			2016-02-01
3	GEO.59	Georgia	Europe	Tbilisi	Ortachala District	The sampling site is a waste water pipe; sampling was done before water treatment plant	The area is settled territory by community of the town; area is settled by houses, no appartments.	No	No	No	No		162.974	41.8704	45.2696	3000	Middle class	GG01	2016-01-25	3			3	0	1		Cloudy	40	4	-80	Winter	Wet season
5	GHA.4	Ghana	Africa	Tamale	Changli	The sampling site is an open sewer line (man-made)	Tamale Metropolis (Old cemetery, Hausa Zongo, Atta Assibi, Dohanayili East)	Yes	Yes	No	No			9.39681	-0.828333	19037	All	1	2016-01-30	3			3	32	30		Sunny	150	4	-20		Dry season		2016-02-03
8	GMB.10	The Gambia	Africa	Banjul	Water and Sewage Pumping Site	The sampling site is an open sewer line (man-made)	Region 1 (Western Region)	No	Yes	Yes	Yes		12	13.4581	-16.5831	30000	All	1	2016-01-28	1			5	31.6	30.6	28.6	Sunny		30.4	-80	Winter	Dry season		2016-03-10
7	HRV.68	Croatia	Europe	Zagreb	Central wastewater treatment plant Zagreb, ?uline?ka cesta 287, HR - 10040 Zagreb,	The sampling site is a waste water treatment plant	City of Zagreb, Croatia, Europe	No	No	Yes	Yes		4761	45.7876	16.0792	790017	All	Zgb01	2016-02-01	3	3.61111		5	13	14	10.4	Cloudy	60	42	-82	Winter	Wet season		2016-02-04
9	HUN.61	Hungary	Europe	Budapest	Budapest North	The sampling site is a waste water treatment plant	Northern Budapest	No	No	Yes	No	Domestic	52	47.5696	19.0746	200000	All	1. 02.02. nyers	2016-02-02	5			3	13	11	15	Partly cloudy	30	10	-80	Winter	Wet season		2016-02-12
10	IND.11	India	Asia	Kochi	Ernakulam	The sampling site is a waste water treatment plant	Ernakulam district	No	No	No	Yes		25	9.9715	76.3051	65000	Upper and middle class	Dr. Mohamed Hatha, Sample 1	2016-01-27	4			3	32	32	31.2	Sunny	10	15	-80	Spring	Dry season	As such there is no big seasonal variation in temperature in Kochi	2016-02-03
10	IRL.69	Ireland	Europe	Galway	Entry to Mutton Island Causeway	The sampling site is a waste water treatment plant	Galway City	No	Yes	Yes	Yes		36	53.2633	-9.05655	70000	All	Sample 1	2016-02-10	5			5	7	8	1.5	Rainy - showers	20	4	-80	Winter		there is no dry season in Galway	2016-02-29
8	IRN.12	Islamic Republic of Iran	Middle East	Tehran	Tehran southern sewage treatment plant	The sampling site is a waste water treatment plant	North/ eastern-north/ western-north and center of Tehran	No	No	Yes	Yes		450	35.5679	51.4393	320000	All	Sample 1	2016-02-02	5	5.5		5	10	11	4	Partly cloudy	120	4	-80	Winter	Wet season		2016-02-08
6	ISL.28	Iceland	Europe	Reykjavík	Klettagardar	The sampling site is a waste water treatment plant	Reykjavík (part) and Mosfellsbær	Yes	Yes	Yes	Yes	Cargo and passenger port	70	64.1555	-21.8727	90000	All	Iceland 001	2016-02-02	5	1.53		5	-3	-3		Sunny	15	4	-77	Winter	Wet season	There is no dry season in Iceland	2016-02-09
2	ISR.29	Israel	Middle East	Jerusalem	Sorek Sewage Treatment Facilty	The sampling site is a waste water treatment plant	The district of Jerusalem	Yes	Yes	Yes	Yes			31.7577	35.1002	500000	All	1	2016-01-31	4			4	2	3	19.4	Sunny	30	4	-80	Winter	Wet season		2016-02-08
5	ITA.30	Italy	Europe	Rome	Impianto di Depurazione ACEA ATO2 Rome Sud (WWTP ACEA ATO2 Rome South)	The sampling site is a waste water treatment plant	Latium (Central Italy)	Yes	Yes	Yes	Yes		700	41.8193	12.4281	1000000	All	Sample n. 1	2016-02-02	5	0.5		5	13	13	13.6	Cloudy	20	4	-80	Winter		It is the dryest "wet season" ever experienced in the last decades...	2016-02-10
7	KAZ.6	Kazakhstan	Asia	Almaty	aeration station	The sampling site is an open sewer line (man-made)	Almaty area Ily region, village Zhakypek batyr	No	No	Yes	Yes		100	43.4039	76.8892	2000000	All	1	2016-02-02	3			5	4	5	18.1	Sunny	60	10	-80	Winter	Wet season		2016-02-05
2	KEN.72	Kenya	Africa	Nairobi	Ruai	The sampling site is a waste water treatment plant	Nairobi City	No	Yes	Yes	Yes	Domestic	696	-1.2455	37.0161	4000000	All	1	2016-02-08	4			5	26	25	22.7	Partly cloudy	92	10	-80		Dry season	Occational rains
6	KHM.21	Cambodia	Africa	Phnom Penh	Boeng Tum Pun	Sampling site is an open sewer line ( natural line)	All Phnom Penh areas	NO	Yes	Yes	Yes		30	11.5226	104.903	5000	Middle and lower class	Sample 1	2016-02-05	2	1		3	35	34	31.5	Sunny	75	34	-80	Summer	Dry season		2016-02-16
10	LKA.40	Sri Lanka	Asia	Colombo	Madampitiya pumping House	The sampling site is a waste water treatment plant	Colombo Distrct	No	Yes	Yes	Yes		25	6.96243	79.8742	1000000	All	1	2016-02-28	5			5	31	31	30	Sunny	17	30	-80	Spring	Dry season		2016-02-24
2	LUX.32	Luxembourg	Europe	Luxembourg-city	Station d'épuration Luxembourg-Beggen	The sampling site is a waste water treatment plant	Luxembourg-city, Strassen, Bertrange	Yes	No	Yes	Yes		80	49.6502	6.13211	130000	All	Beggen 1	2016-02-01	4			5	5	9	20	Rainy - showers	30	6	-80	Winter	Wet season		2016-03-22
4	LVA.31	Latvia	Europe	Riga	Daugava waste water pump station	The sampling site is a waste water treatment plant	Riga city	No	No	Yes	Yes		180	56.9777	24.0807	380000	All	Sample 001	2016-02-01	5			4	2	3	4	Partly cloudy	30	4	-80	Winter	Wet season		2016-02-05
7	MDA.65	Moldova	Europe
9	MKD.62	Republic of Macedonia	Europe	Skopje	most Bliznaci- Aerodrom	The sampling site is an open sewer line (man-made)	Skopje city, community Aerodrom	No	No	Yes	Yes	Domestic/School/Hotel	571.46	41.9906	21.4758	72009	All	sample number 1	2016-02-02	5			5	17	19	13.5	Sunny	90	4	-80	Winter	Dry season		2016-02-10
2	MLT.63	Malta	Europe	Xghajra	Ta' Barkat waste water treatment plant	The sampling site is a waste water treatment plant	Malta - South	Yes	Yes	Yes	Yes		63.725	35.8805	14.5545	336000	All	1	2016-02-01	5			3	17	17	17	Cloudy	30	10	-80	Winter	Wet season	No	2016-02-04
9	MYS.54	Malaysia	Asia	Kuala Lumpur	Bunus Sewage Treatment Plant	The sampling site is a waste water treatment plant	Comprising the North-Eastern sector of Kuala Lumpur and part of Ampang-ulu Kelang Area. Bunus RSTP received sewage sources from residential premises, commercial and government premises.	No	No	No	No	Domestic	70	3.18323	101.711	352000	Middle class	Sample 1	2016-02-04	2			5	30	29	29	Partly cloudy	45	4	-80		Wet season	Cloudy most days with occasional rains	2016-02-19
3	NGA.50	Nigeria	Africa	Lagos	Abesan Low Cost Estate	The sampling site is a waste water treatment plant	Abesan Low Cost Estate	No	No	No	Yes			6.61556	3.26278	50000	Lower class	1	2016-02-02	3			5	29.5		29	Sunny	240	4	-80		Dry season		2016-02-06
2	NLD.43	Netherlands	Europe	Amsterdam	WWTP Amsterdam-West	The sampling site is a waste water treatment plant	Region of Amsterdam	Yes	No	Yes	Yes			52.3986	4.79398	1000000	All	24hours influent	2016-01-27	5			5	11	11	42	Rainy - showers	55	5	-50	Winter	Wet season	mild winter	2016-02-02
5	NOR.34	Norway	Europe	Oslo	VEAS	The sampling site is a waste water treatment plant	western and central Oslo, Asker, Baerum municipalities. Parts from Nittedal, Roeyken and Nesodden municiplaities.	No	No	Yes	Yes		198	59.7933	10.4986	600000	Upper and middle class	Mixed inlet	2016-02-03	5			5	-1	1	5.7	Rainy - showers	180	4	-70	Winter	Dry season		2016-02-04
11	NPL.33	Nepal	Asia	Kathmandu	Bagmati	The sampling site is an open sewer line (man-made)	Kathmandu-the capital city of Nepal	Yes	No	No	Yes		100	27.7167	85.3167	500000	All	Sukhedhara	2016-01-30	4			5	26.2	26		Sunny	30	26	-80	Winter	Dry season	NO	2016-02-25
5	NZL.56	New Zealand	Oceania	Dunedin	Tahuna WWTP	The sampling site is a waste water treatment plant	Dunedin City	No	No	Yes	Yes			-45.9042	170.521	120000	All	1	2016-01-27	5	0.590278		5	13	14	16	Rainy - all day rain	33	4	-80	Summer
11	PAK.7	Pakistan	Asia	Karachi	TP-2, Mahmoodabad (Chanesar Halt)	Covered sewer line	Jamshed town, PECHS (covers 13 union councils)	Yes	No	No	Yes		177	24.8538	67.0756	3360000	All	1	2016-01-27	5			5	26	24	25	Partly cloudy	60	25	-80	Winter	Dry season
9	PER.35	Peru	South America	Lima	Ate - Vitarte District	The sampling site is a waste water treatment plant	Ate Vitarte / Huaycan	Yes	Yes	Yes	Yes		27.4	-11.997	-76.8368	160000	Lower class	PERU - LIMA - MARIA ZAMUDIO	2016-02-04	5	0.181		5	28	29	27	Sunny	60	4	-80	Summer	Wet season		2016-02-15
6	POL.36	Poland	Europe	Pulawy	Miejskie Przedsiebiorstwo Wodociagow i Kanalizacji	The sampling site is a waste water treatment plant	Pulawy area -	No	Yes	No	Yes		340	51.4484	21.9546	78000	Middle and lower class	PL1	2016-02-02	5			5	2	8	15	Snowy	15	4	-80	Winter	Wet season		2016-02-08
7	SEN.8	Sénégal	Africa	Dakar	Station d'épuration de Cambérène	The sampling site is an open sewer line (man-made)	Cambérène Grand Yoff, Parcelle Assainies, Yoff, Guédiawaye, Pikine	Yes	No	No	Yes			14.6728	-17.4328	1987043	Middle and lower class	1	2016-02-02	3			4				Sunny		7	-80		Dry season		2016-03-07
3	SGP.52	Singapore	Asia	Singapore, Clementi	Ulu Pandan Wastewater Reclaimation Plant	The sampling site is a waste water treatment plant	Light industry, residential	No	No	No	No	Offices		1.33322	103.756	361000	Middle class	1	2016-02-03	3			5	30	31	30	Sunny	20	30	-80	Summer	Dry season		2016-02-19
4	SRB.37	Serbia	Europe	Belgrade	Istovarište	The sampling site is an open sewer line (man-made)	Palilula	No	No	Yes	No			44.8274	20.4636	155000	Middle class	1	2016-01-27	3			3	8	10		Cloudy	30	4	-80	Winter	Wet season		2016-02-01
9	SVK.9	Slovak Republic	Europe	in Bratislava	Ú?OV -Central Sewage and Waste Water Treatment Plant	The sampling site is a waste water treatment plant	Bratislava the capital(4 districts) and 6 next suburbian parts (city and villages of distrect Pezinok	Yes	Yes	Yes	Yes	Residental areas,schools,universities,offices,hypermaket chains,vet clinics	661.91	48.155	17.2156	327442	All	1	2016-02-02	5	0.8		5	10	10	10.1	Rainy - showers	15	10	-80	Winter	Wet season		2016-02-15
6	SVN.38	Slovenia	Europe	Ljubljana	Central waste water treatment plant of Ljubljana	The sampling site is a waste water treatment plant	West Slovenia (NUTS 2), sub-region (NUTS 3 - "osrednjeslovenska")	No	Yes	Yes	Yes		55	46.0753	14.5047	270000	All	1	2016-01-25	5	0.000645509		5	-2	0	6	Partly cloudy	20	6	-70	Winter	Dry season		2016-02-01
6	SWE.41	Sweden	Europe	Uppsala	Kungsängsverket	The sampling site is a waste water treatment plant	Uppsala Kommun	No	No	Yes	No		48	59.8438	17.6616	180000	Upper and middle class	1	2016-02-02	5	0.45		4	-2	5	13.7	Snowy	20	5	-75	Winter	Wet season	Does not apply	2016-02-05
9	SWE.41a	Sweden	Europe	Gothenburg	Ryaverket	The sampling site is a waste water treatment plant	Seven municipalities on Swedish westcoust (Ale, Göteborg, Härryda, Kungälv, Lerum, Mölndal, Partille)	Yes	Yes	Yes	Yes		197.5	57.6974	11.891	725000	All	1	2016-02-11	5			5	5	3	9	Cloudy	270	15	-76	Winter			2016-02-15
4	TCD.1	Chad	Africa	N'Djamena	Chari Mongo and Ardepdjoumal sites	The sampling site is an open sewer line (man-made)	3 big districts (arrondissements)	No	No	No	Yes		6.5	12.1183	15.0951	212123	All	E01	2016-01-26	1			5	14	17	22.3	Foggy	60	17	-20	Winter	Dry season	NO	2016-02-02
9	TGO.44	Togo	Africa	Lomé	Egout de la plage	The sampling site is an open sewer line (man-made)	Lomé Commune	No	No	No	Yes	Market	90	6.12277	1.22619	861220	lower class	Echantillon 1	2016-01-29	2			5	30.5	30		Sunny	30	30	-80	Winter	Dry season
8	TUR.46	Turkey	Middle East	Ankara	Tatlar Wastewater Treatment Plant	The sampling site is a waste water treatment plant	All central districts of Ankara city including Altindag, Cankaya, Etimesgut, Mamak, Kecioren, Sincan and Yenimahalle	No	No	No	Yes		2000	39.8984	32.4536	4700000	All	TR ANK 001	2016-02-03	3	1.3		5	8	12	12	Sunny	75	6.1	-83	Winter	Wet season		2016-02-09
8	TZA.15	Tanzania	Africa	Moshi	MABOGINI	The sampling site is a waste water treatment plant	NORTHEAST TANZANIA	Yes	No	No	No		4.06	-3.38898	37.3499	28992	Lower class	1	2016-02-03	4			5	28	27	28.5	Sunny	30	23	-80	Summer	Dry season		2016-02-12
4	USA.74	USA	North America	Atlanta, GA										33.7525	-84.3961			Raw WW R.L. Sutton	2016-02-02		2.62875			21.1	24.4		Sunny	45	4	-25	Spring
7	USA.74a	USA	North America	Seattle, WA										47.6042	-122.318	1300000		Westpoint Influent, JCF	2016-02-01		4.206			8.3	7.8		Rainy - showers	30	4	-80	Spring
9	USA.74b	USA	North America	Chicago, IL										41.8602	-87.6796	2380000		1	2016-02-24		25			7.8	3.9	10.9	Snowy	15	5	-80
3	USA.74c	USA	North America	El Paso, TX										31.767	-106.483	123000		HS Raw 001	2016-02-23		0.709762			23.9	16.1	13.6	Cloudy	120	4	6	Spring
6	USA.74d	USA	North America	Portland, OR										45.5227	-122.614	600000		UW sample R2	2016-02-10		3.06688			15	15.5		Partly cloudy			4	Spring
5	USA.74e	USA	North America	El Paso, TX										31.767	-106.483	92700		FH Raw 001	2016-02-22		0.258494			23.9	16.1	8	Partly cloudy		4	6	Spring
8	USA.74f	USA	North America	El Paso, TX										31.767	-106.483	313500		RB Raw 001	2016-02-22		1.16103			23	16.1	10.2	Cloudy	30	4	6	Spring
2	USA.74g	USA	North America	El Paso, TX										31.767	-106.483	117200		NW Raw 001	2016-02-23		0.267256			23.9	16.1	8.3	Sunny	30	4	6	Spring
11	USA.74h	USA	North America
10	USA.74i	USA	North America	Boulder, CO										40.0171	-105.254			South Adams County WWTP	2016-03-28		0.17525			11.1	13.9		Cloudy	120	4	4
5	VNM.48	Vietnam	Asia	Ho Chi Minh city	Unknown	The sampling site is a waste water treatment plant	Binh Hung commune, Binh Chanh district, Ho Chi Minh city	No	No	No	No	Domestic	4.7	10.7171	106.679			0	2016-01-27								Sunny
8	XK.60	Kosova	Europe	Prishtina	The wastewater network-Prishtina	manholes of sewage system	capital city	No	No	No	No	health houses/medical family centers	1	42.6459	21.1696	300000	All	point1: manholes and sewage network in the city street B-Prishti	2016-02-03	5			5	10	11	14	Sunny	95	6	-80	Winter	Dry season		2016-03-25
10	ZAF.39	South Africa	Africa	Pretoria	Daspoort	The sampling site is a waste water treatment plant	Pretoria City	No	No	Yes	Yes		630	-25.7354	28.1769	3000000	All	Specimen A	2016-02-04	4			5		30	23	Sunny	4320	4	-70	Summer	Wet season	Please note currently worst drought in recorded history in Pretoria	2016-02-10
5	ZMB.49	Zambia	Africa	Lusaka	Manchinchi Sewage Plant	The sampling site is a waste water treatment plant	City of Lusaka	No	No	No	Yes	Domestic	360	-15.3934	28.2966	1747152	All	Sample 1	2016-01-25	3			3		26.7	26	Sunny	60	4	4		Wet season		2016-04-05
3	ZMB.49b	Zambia	Africa	Kitwe	Nkana East Sewage Plant	The sampling site is a waste water treatment plant	Kitwe Central, Zambia	No	No	No	Yes	Domestic	777	-12.812	28.2553	522092	All	Sample 1	2016-01-12	3			3		27	26.3	Sunny	240	4	4		Wet season		2016-04-05
